# Supplementary material for: Clinical and Imaging Predictors of Surgical Outcome in Multilevel Cervical Ossification of Posterior Longitudinal Ligament: An Analysis of 184 Patients
Source: PLoS One. 2015 Sep 1;10(9):e0136042. doi: 10.1371/journal.pone.0136042 (PMC4556618; doi:10.1371/journal.pone.0136042)
Supplement: S1 File — (XLSX) [file pone.0136042.s001.xlsx]

## Sheet: Sheet1
No	Sex	Cervical alignment	Kline	Type of OPLL	Instability of cervical spine	Surgical approach	Compression levels	对称	Shape of OPLL(Sagittal)	Occupying ratio	Transverse area of spinal cord	Compression ratio of SC	Age	Duration	T2 hyperintensity	T1 hypointensity	Diabetes	Double-layer sign	Simultaneous compression of hypertrophic ligamentum flavum	Smoking	follow up	Pre-JOA	Post JOA	Minor trauma	outcome
1	1	1	0	1	1	3	4	0	0	47	61	26	63	12	1	0	1	0	0	0	24	9	15	1	0
2	1	1	0	1	0	3	3	1	0	42	73	35	42	12	1	1	2	0	1	0	24	10	15	0	0
3	1	1	0	2	0	2	4	0	1	48	44	16	61	36	1	0	2	0	0	0	24	11	17	0	0
4	1	1	0	2	0	2	2	0	1	47	34	27	44	24	0	0	2	0	1	0	30	11	17	0	0
5	1	1	0	1	0	2	4	1	0	68	42	28	47	18	1	0	1	0	1	0	24	8	15	0	0
6	1	1	0	1	0	2	3	0	0	69	51	18	53	48	1	1	1	0	0	0	24	9	12	1	1
7	0	1	0	1	0	2	3	0	1	38	43	21	43	12	0	0	2	0	0	0	24	10	16	0	0
8	1	1	0	1	0	1	5	1	1	64	40	19	75	60	1	1	1	0	0	0	24	11	14	1	0
9	0	1	0	3	0	3	3	0	1	46	36	36	54	24	1	0	2	1	1	0	24	10	16	0	0
10	1	1	0	3	0	2	3	0	0	60	58	24	61	24	1	1	2	0	1	1	24	6	12	1	0
11	0	1	0	3	0	2	6	0	0	67	45	24	43	12	1	0	2	0	1	1	24	10	13	0	1
12	1	1	0	3	0	2	5	1	0	44	70	26	74	12	1	1	1	0	0	0	24	12	15	0	0
13	1	1	0	3	0	3	4	0	1	46	43	34	59	36	1	1	1	0	1	0	24	9	12	1	1
14	0	1	0	1	0	3	3	0	0	54	75	16	40	30	0	0	1	0	0	0	60	11	13	1	1
15	0	1	0	1	0	2	4	1	1	66	65	31	50	48	1	0	2	0	0	1	24	11	16	0	0
16	1	0	1	3	0	2	5	1	0	53	32	17	60	96	1	0	1	0	0	0	24	9	14	1	0
17	1	1	0	3	1	3	4	0	1	34	54	25	48	96	1	0	2	1	1	1	30	9	12	0	1
18	1	1	0	1	0	2	5	0	0	71	26	19	60	48	1	1	2	0	0	1	24	10	13	0	1
19	1	1	0	3	0	2	6	0	0	63	33	21	58	28	1	0	2	1	0	1	24	10	16	0	0
20	0	1	0	1	1	1	5	1	0	50	35	42	54	24	1	1	2	0	1	1	24	10	13	1	1
21	1	1	0	1	0	1	5	1	0	25	65	35	59	36	0	0	2	0	0	0	30	8	16	0	0
22	1	1	0	3	0	2	5	0	1	56	68	39	60	24	0	0	2	0	0	0	30	9	16	0	0
23	1	1	0	3	0	2	5	0	1	24	65	42	58	96	1	1	2	1	1	0	24	10	13	0	1
24	1	1	0	1	0	2	4	0	0	28	77	32	43	24	0	0	1	0	0	0	24	10	16	1	0
25	0	1	0	1	0	2	4	1	0	50	59	23	52	24	1	1	2	0	0	0	24	9	12	1	1
26	0	1	0	2	0	2	5	0	0	42	32	35	53	24	0	0	2	0	0	1	24	13	17	0	0
27	1	1	0	1	1	2	3	1	1	53	53	23	63	120	1	1	2	0	0	0	24	3	9	0	1
28	1	1	0	1	0	2	5	0	0	63	60	23	65	12	1	0	2	0	0	0	24	10	16	0	0
29	1	1	0	3	0	3	4	0	0	48	46	19	56	60	1	1	2	1	0	1	30	8	12	1	1
30	1	0	0	2	0	2	4	1	1	45	54	24	40	24	1	0	2	1	0	0	24	12	17	0	0
31	1	1	0	3	0	3	4	0	1	59	41	22	50	36	1	0	2	0	1	1	30	10	16	0	0
32	1	1	0	1	0	2	4	0	1	49	37	31	63	30	0	0	2	0	0	0	30	9	12	1	1
33	1	1	0	1	0	2	5	0	1	60	44	25	57	60	1	0	2	0	0	0	30	6	11	0	1
34	1	0	0	3	0	3	5	1	1	64	43	13	74	120	1	0	2	0	0	0	24	8	12	0	1
35	0	1	0	1	0	2	5	0	0	23	66	32	50	72	1	0	2	0	1	0	30	8	13	0	0
36	1	1	0	1	0	2	5	1	0	42	53	38	49	120	1	0	2	0	0	0	24	10	14	0	0
37	1	1	0	3	0	2	6	0	0	70	48	44	58	60	1	0	2	0	1	0	24	10	13	1	1
38	0	1	0	1	0	2	3	1	0	29	45	17	50	12	1	1	2	0	0	0	24	11	15	0	0
39	1	1	0	2	0	2	5	0	0	38	64	29	42	24	1	0	2	0	0	1	60	10	17	0	0
40	0	0	0	1	0	2	3	1	1	42	65	34	59	12	1	1	2	0	0	1	24	9	12	0	1
41	1	1	0	2	0	2	5	0	0	49	43	25	55	48	1	0	2	0	1	1	30	10	17	0	0
42	1	0	0	2	0	2	3	1	0	35	56	22	58	96	1	1	1	0	0	0	24	10	13	1	1
43	1	1	0	1	0	1	5	1	1	50	55	28	60	18	1	0	2	0	0	1	30	10	16	0	0
44	0	0	0	3	0	3	2	0	0	31	55	39	50	26	0	0	2	0	1	1	24	11	16	0	0
45	0	0	0	2	0	2	4	0	1	65	58	24	67	26	1	0	1	0	0	0	24	10	13	0	1
46	1	1	0	3	0	3	4	0	1	43	72	25	41	26	1	1	2	0	0	0	24	12	16	0	0
47	1	1	0	1	0	3	4	0	0	40	74	34	56	24	1	1	2	0	0	0	24	11	17	0	0
48	1	1	0	1	0	2	3	1	0	56	46	17	65	12	1	1	2	0	0	0	24	10	15	0	0
49	0	1	1	3	0	3	3	1	0	44	78	38	53	30	1	1	2	0	0	0	24	12	14	0	1
50	0	1	0	3	0	3	4	0	0	67	46	24	47	72	1	1	1	0	1	0	30	10	13	0	1
51	0	0	1	1	1	2	2	1	1	45	67	21	52	24	1	1	2	0	0	1	24	10	15	0	0
52	1	1	0	2	0	1	5	0	1	57	48	28	52	24	1	0	2	0	0	0	24	12	17	0	0
53	1	1	0	1	0	2	4	1	1	46	78	36	54	8	1	0	2	0	0	0	24	11	16	0	0
54	0	1	0	3	0	3	3	1	1	46	70	24	59	36	1	1	1	1	1	0	24	10	14	1	0
55	1	1	0	1	0	2	3	0	1	38	56	22	48	24	0	0	2	0	1	0	24	9	15	0	0
56	1	1	0	3	0	2	5	1	0	56	41	22	64	36	1	0	2	0	0	0	24	10	16	0	0
57	1	1	0	2	1	2	5	0	0	34	49	20	64	24	0	0	2	0	0	0	72	12	17	0	0
58	1	1	0	3	0	2	5	0	0	42	46	21	55	24	1	0	2	0	0	1	30	9	16	0	0
59	1	0	0	1	0	2	5	0	0	40	63	26	69	48	0	0	1	0	0	1	24	10	12	0	1
60	0	1	0	1	0	3	4	0	0	41	78	36	58	36	0	0	2	0	1	0	24	10	17	0	0
61	1	1	0	1	0	2	3	0	0	38	73	43	50	24	1	0	2	0	0	1	24	10	16	0	0
62	0	1	0	2	0	1	5	1	0	48	54	14	46	24	0	0	2	0	1	0	24	12	17	0	0
63	0	0	0	2	0	2	3	0	0	56	58	19	39	24	0	0	2	0	0	0	24	13	17	0	0
64	1	1	0	2	0	2	4	1	0	33	57	23	41	24	0	0	2	1	1	0	24	11	17	0	0
65	0	1	0	3	0	2	5	0	1	37	36	24	61	12	0	0	2	0	1	0	30	10	15	0	0
66	1	0	0	2	0	2	3	0	0	44	56	31	44	24	0	0	2	0	0	0	24	13	17	0	0
67	1	1	0	3	0	3	4	0	0	67	50	16	69	96	1	1	2	0	0	0	30	10	13	1	1
68	1	1	0	1	1	1	5	0	0	76	46	15	65	60	1	0	2	0	0	0	30	10	13	1	1
69	1	1	0	1	0	2	5	1	1	59	40	23	54	24	1	0	2	0	1	1	24	10	16	0	0
70	1	1	0	1	0	2	4	0	0	64	56	26	40	6	0	0	2	0	0	0	24	11	16	0	0
71	0	0	1	3	0	2	5	0	1	82	50	28	41	24	1	1	2	0	0	0	24	10	16	0	0
72	1	0	0	1	0	2	4	0	1	42	79	33	50	12	0	0	1	1	0	0	24	9	16	0	0
73	1	1	0	1	0	2	3	0	0	74	36	15	37	12	1	0	2	0	0	1	72	11	14	1	0
74	1	1	0	1	0	2	4	1	0	65	54	18	50	8	1	1	2	1	0	1	24	11	16	0	0
75	0	1	0	2	0	2	4	0	0	56	78	21	42	24	0	0	2	0	0	0	24	10	17	0	0
76	1	1	0	1	0	3	4	0	0	71	29	21	56	24	1	0	2	0	0	1	24	10	17	0	0
77	1	1	0	3	0	3	4	0	1	60	66	27	67	12	1	0	2	1	0	0	24	10	16	0	0
78	1	1	0	1	0	2	4	0	1	38	30	24	63	120	1	0	2	0	0	1	30	11	14	1	0
79	1	1	1	2	1	2	5	1	0	70	45	18	50	72	1	1	2	0	1	0	24	10	13	0	1
80	1	1	0	1	0	2	5	0	1	43	34	37	56	120	1	1	2	1	0	0	24	8	12	1	1
81	1	1	0	1	0	3	4	0	0	56	76	28	61	24	1	0	2	0	1	0	24	11	17	1	0
82	1	1	0	2	0	2	4	1	1	40	52	10	64	30	1	1	1	1	0	1	24	11	13	1	1
83	1	1	0	1	0	3	4	0	0	57	53	26	60	24	1	1	2	0	1	0	24	8	14	1	0
84	0	1	0	1	0	2	3	0	0	34	57	15	40	36	1	1	2	0	0	0	24	10	14	1	0
85	1	1	0	2	1	3	4	0	1	78	35	23	42	36	1	1	2	1	1	0	24	10	13	0	1
86	1	1	0	1	0	3	4	0	0	43	46	31	49	12	1	0	2	1	0	1	24	10	17	0	0
87	1	0	0	3	0	3	3	0	1	54	51	20	47	24	1	1	2	0	0	0	24	6	12	1	0
88	0	1	0	1	0	2	5	0	1	62	50	17	51	24	1	0	2	0	0	1	24	10	17	0	0
89	1	0	1	1	0	2	4	0	1	61	50	17	49	48	1	0	2	0	0	0	24	8	11	1	1
90	1	1	0	3	0	2	5	1	0	54	72	27	51	36	1	0	2	0	0	0	30	10	16	0	0
91	0	0	0	3	1	2	5	0	1	44	73	37	47	36	1	1	1	1	0	0	24	12	14	1	1
92	0	1	0	1	0	3	4	0	1	74	46	16	56	12	1	1	1	0	1	0	24	11	13	1	1
93	1	0	0	2	0	2	4	0	0	57	46	35	81	360	1	1	2	1	0	0	30	10	13	0	1
94	1	1	0	2	0	2	4	0	0	48	93	27	64	12	1	0	2	0	0	1	24	8	14	0	0
95	1	1	0	3	0	3	4	1	1	58	46	14	55	48	0	0	1	0	1	1	24	10	16	0	0
96	1	1	0	2	0	2	4	0	1	50	79	33	67	60	1	0	2	0	0	1	30	10	13	1	1
97	1	1	0	3	0	2	5	0	1	30	52	29	50	12	1	0	2	1	0	0	24	9	15	0	0
98	1	1	0	2	0	2	5	1	1	67	38	19	74	60	1	0	1	0	0	0	24	9	13	0	0
99	1	1	0	3	0	3	3	0	0	53	54	21	58	24	1	0	2	0	1	0	24	11	16	0	0
100	1	1	0	1	0	2	6	1	0	70	32	19	62	24	1	1	1	0	0	0	24	6	12	1	0
101	1	1	0	3	0	2	5	0	1	63	47	23	60	36	1	1	1	0	0	0	24	7	12	1	0
102	0	1	0	2	1	3	4	0	0	23	45	32	37	36	1	1	2	0	1	0	24	12	16	1	0
103	1	1	0	3	0	3	3	1	0	59	42	25	51	24	1	1	2	1	1	1	24	9	14	1	0
104	1	1	0	1	0	1	5	0	1	69	41	13	61	24	1	1	2	0	1	1	24	6	12	1	0
105	1	1	0	1	0	2	4	0	0	34	73	38	60	24	1	1	1	0	0	0	24	9	12	1	1
106	1	1	0	1	0	2	3	0	0	55	56	24	65	24	1	1	1	0	0	0	30	7	11	0	1
107	1	1	0	1	0	2	4	0	0	39	36	29	53	120	1	1	2	0	0	1	24	6	11	1	1
108	1	1	0	3	0	3	3	0	0	45	50	21	33	24	1	0	2	0	1	0	24	10	16	0	0
109	1	1	0	1	0	1	5	0	1	67	49	20	55	180	1	1	2	0	0	0	24	6	11	0	1
110	1	1	0	1	0	2	4	0	0	49	79	41	48	24	1	0	2	0	0	0	24	9	15	0	0
111	1	0	0	2	0	2	3	0	1	44	68	38	58	120	1	1	2	0	0	1	24	9	11	1	1
112	1	1	0	1	0	2	5	0	0	70	37	32	58	6	1	0	2	1	0	0	24	7	16	0	0
113	1	0	0	1	0	1	5	0	0	49	65	39	74	24	1	0	2	1	0	1	30	9	12	0	1
114	1	1	0	3	0	3	4	1	1	45	67	42	40	30	1	0	1	0	1	0	24	12	14	1	1
115	0	1	0	2	0	1	2	0	1	10	69	36	46	30	1	1	2	0	1	0	24	9	12	1	1
116	0	0	0	2	0	2	2	1	1	66	48	15	61	120	1	1	2	0	0	0	24	9	12	0	1
117	1	0	0	3	0	2	6	1	1	50	55	31	55	36	0	0	2	1	1	1	24	9	16	0	0
118	1	1	0	3	0	3	3	1	1	37	34	33	56	144	1	0	1	0	0	0	24	9	13	1	0
119	0	1	0	1	0	1	4	1	1	50	74	32	52	120	1	1	2	0	0	0	30	7	11	0	1
120	0	1	0	1	0	2	4	0	0	33	77	38	49	12	1	0	2	0	0	0	24	10	16	0	0
121	1	1	0	1	0	3	4	0	0	54	62	28	38	12	1	0	2	0	0	0	24	7	14	0	0
122	1	1	0	2	0	2	3	0	1	56	69	25	62	48	1	0	1	0	1	1	24	7	14	0	0
123	1	1	0	2	1	1	6	0	1	54	75	38	35	60	1	0	2	1	0	0	24	7	14	0	0
124	1	1	0	1	0	2	5	1	0	65	41	35	57	120	1	1	2	0	0	1	24	7	12	1	0
125	1	1	0	3	0	2	5	0	1	65	50	16	45	48	1	1	2	0	0	1	24	8	15	0	0
126	1	1	0	2	0	2	5	0	0	56	68	36	44	12	1	1	2	0	0	0	30	9	13	0	0
127	1	1	0	1	0	2	5	0	0	70	96	15	61	12	1	0	2	0	0	0	24	11	16	0	0
128	1	1	0	1	0	2	5	0	0	59	32	25	60	30	1	1	2	0	0	0	24	6	10	1	1
129	0	0	0	1	0	2	4	0	0	52	36	20	66	120	1	1	2	1	1	1	24	7	11	1	1
130	1	0	0	3	0	1	5	0	1	67	24	44	68	120	1	0	2	0	1	0	24	8	12	0	1
131	1	1	0	2	0	2	4	1	1	46	42	34	71	60	1	0	2	0	1	0	24	7	11	1	1
132	1	1	0	1	0	2	4	0	0	54	70	33	56	24	1	0	2	0	0	1	24	6	12	1	0
133	0	1	0	1	1	1	5	0	1	54	55	20	46	12	1	0	2	0	0	0	24	10	16	1	0
134	0	1	0	2	0	2	2	1	1	57	51	20	51	60	1	0	2	0	1	1	24	12	17	0	0
135	0	1	0	1	0	2	5	0	1	47	89	24	49	48	0	0	2	1	0	1	30	11	16	0	0
136	1	1	0	3	0	2	5	0	0	48	45	21	49	24	1	0	2	0	0	1	24	10	16	0	0
137	0	1	0	2	0	3	4	0	0	73	45	16	48	10	1	1	2	0	0	0	72	7	14	0	0
138	1	1	0	2	0	2	5	0	0	46	54	17	45	12	0	0	2	1	0	0	24	11	16	0	0
139	0	1	0	3	0	3	4	1	0	57	51	30	47	6	0	0	2	0	1	0	24	9	16	0	0
140	1	1	0	3	0	2	5	0	0	50	43	33	34	6	1	1	1	0	1	0	24	9	15	0	0
141	1	0	0	1	0	1	4	1	1	50	52	22	59	60	1	1	2	0	1	1	30	7	11	1	1
142	0	0	1	3	0	3	4	1	0	76	45	23	58	12	1	0	1	0	1	0	24	9	15	1	0
143	1	1	0	2	0	2	5	0	1	35	73	33	69	96	1	1	1	0	0	0	30	9	13	1	0
144	1	1	0	1	0	1	5	0	0	62	44	15	75	24	1	0	2	0	0	1	24	10	15	0	0
145	0	1	0	1	0	3	4	1	0	59	76	28	57	12	1	1	2	0	0	0	24	9	15	1	0
146	0	1	0	2	0	3	4	1	1	34	65	31	55	30	1	1	2	0	1	0	24	12	14	0	1
147	1	1	0	1	0	3	4	0	1	32	70	34	28	12	1	0	2	0	1	1	60	10	17	0	0
148	1	0	0	3	0	3	3	0	1	42	59	23	49	12	1	0	2	0	0	1	24	7	15	0	0
149	1	1	0	1	1	2	5	1	1	72	24	22	58	36	0	0	2	0	1	1	24	6	14	0	0
150	1	1	0	2	0	2	4	1	0	47	70	31	47	60	0	0	2	0	0	0	24	10	14	0	0
151	1	1	0	2	0	2	4	0	0	43	67	30	56	24	0	0	2	0	1	1	24	9	16	0	0
152	1	0	0	3	0	2	4	0	0	59	70	32	62	48	0	0	1	0	0	0	30	10	16	0	0
153	1	1	0	2	0	3	4	0	1	58	71	37	42	48	0	0	2	0	0	0	24	6	12	0	0
154	0	0	0	1	0	1	3	0	0	50	45	24	48	72	1	1	2	1	0	0	24	8	12	1	1
155	0	1	0	1	0	2	6	0	0	76	74	33	75	72	1	1	2	0	0	0	24	9	13	1	0
156	0	1	0	2	0	2	3	0	0	67	43	15	49	60	0	0	1	1	1	0	24	10	14	0	0
157	1	1	0	1	0	3	4	1	0	45	96	33	41	36	1	1	2	1	0	0	24	10	15	0	0
158	1	1	0	1	0	2	4	0	0	34	71	28	67	180	0	0	1	0	0	0	24	5	13	0	0
159	1	1	0	1	0	3	4	0	0	40	75	33	57	10	1	1	2	0	0	0	24	11	17	0	0
160	0	0	0	1	0	3	4	0	0	41	77	35	59	36	0	0	2	0	1	0	24	10	17	0	0
161	1	1	0	1	0	3	4	0	0	71	28	20	57	24	1	0	2	0	0	1	24	10	17	0	0
162	1	1	0	1	0	3	4	0	0	43	47	30	50	12	1	0	2	1	0	1	24	10	17	0	0
163	1	1	0	1	0	3	4	0	1	32	71	33	29	24	1	0	2	0	1	1	60	10	17	0	0
164	1	1	0	1	0	1	4	0	0	56	75	28	62	24	1	0	2	0	1	0	24	11	17	0	0
165	0	1	0	1	0	1	5	0	1	62	51	17	52	24	1	0	2	0	0	1	24	10	17	0	0
166	1	0	0	2	0	1	3	0	0	44	55	30	42	36	0	0	2	0	0	0	24	13	17	0	0
167	0	1	0	2	0	1	2	1	1	57	50	20	52	60	1	0	2	0	1	1	24	12	17	1	0
168	1	0	0	2	0	1	4	1	1	45	53	23	45	24	1	0	2	1	0	0	48	12	17	0	0
169	0	0	0	2	0	1	3	0	0	56	59	20	41	36	0	0	2	0	0	0	24	13	17	0	0
170	1	1	0	2	0	1	4	0	1	48	43	17	61	36	1	0	2	0	0	0	24	11	17	0	0
171	1	1	0	2	0	1	2	0	1	47	99	28	44	24	0	0	2	0	1	0	30	11	17	0	0
172	0	0	0	2	0	1	5	0	0	42	42	36	53	6	0	0	2	0	0	1	24	13	17	0	0
173	1	1	0	2	0	1	5	0	0	38	63	28	43	6	1	0	2	0	0	1	60	10	17	0	0
174	1	1	0	2	0	1	5	0	1	57	49	29	51	24	1	0	2	0	0	0	24	12	17	0	0
175	0	0	0	2	0	1	5	1	0	48	55	15	45	8	0	0	2	0	1	0	24	12	17	0	0
176	0	1	0	2	0	1	4	0	0	56	79	22	41	24	0	0	2	0	0	0	24	10	17	0	0
177	1	1	0	2	1	1	6	0	1	54	76	37	36	12	1	0	2	1	0	0	24	7	14	1	0
178	1	1	0	2	0	1	5	0	0	49	42	25	54	48	1	0	2	0	1	1	30	10	17	0	0
179	1	1	0	2	1	1	5	0	0	34	50	20	65	12	0	0	2	0	0	0	72	12	17	1	0
180	1	1	0	2	0	1	4	1	0	33	44	23	42	36	0	0	2	1	1	0	24	11	17	0	0
181	0	0	0	1	0	1	2	0	0	31	56	28	48	6	0	0	2	0	1	1	24	11	16	0	0
182	0	0	1	3	0	1	5	0	1	82	51	29	42	24	1	1	2	0	0	0	48	10	16	0	0
183	1	0	0	1	0	1	6	1	1	50	90	32	55	36	0	0	2	1	1	1	48	9	16	0	0
184	0	0	0	1	0	1	3	0	1	46	89	37	54	24	1	0	2	1	1	0	24	10	16	0	0
